# Supplementary material for: Metabolic modeling-based drug repurposing in Glioblastoma
Source: Sci Rep. 2022 Jul 1;12:11189. doi: 10.1038/s41598-022-14721-w (PMC9249780; doi:10.1038/s41598-022-14721-w)
Supplement: Supplementary file 1 — Supplementary Information. [file 41598_2022_14721_MOESM1_ESM.xlsx]

## Sheet: never_targeted
Dataset S1. 94/168 genes for which no reasonable interacting drug or chemical was found
full_genes_un (minus) targeted_genes
Gene name	Gene id	LogFC	Relevance (choke point)	Relevance (PR)	Relevance (sum)
COQ6	ENSG00000119723	3.4948	100	63	163
CYP4V2	ENSG00000145476	4.93521	100	63	163
AASDH	ENSG00000157426	3.52302	19	100	119
ACOT2	ENSG00000119673	3.91257	19	100	119
ACSF3	ENSG00000176715	4.30546	19	100	119
HADHB	ENSG00000138029	6.99708	19	100	119
HSD17B4	ENSG00000133835	7.00393	19	100	119
SLC27A4	ENSG00000167114	6.7023	19	100	119
ACSBG1	ENSG00000103740	6.08004	86	0	86
CPOX	ENSG00000080819	5.10082	6	39	45
MMAA	ENSG00000151611	3.1286	28	7	35
CYP26B1	ENSG00000003137	5.7374	28	0	28
EPRS1	ENSG00000136628	6.99233	19	0	19
CDS2	ENSG00000101290	8.28847	9	7	16
NME2	ENSG00000243678	4.61503	10	0	10
ABHD5	ENSG00000011198	3.0124	9	0	9
AGPAT4	ENSG00000026652	6.87292	9	0	9
CARS1	ENSG00000110619	6.33036	9	0	9
DDX19B	ENSG00000157349	3.56956	9	0	9
FARSA	ENSG00000179115	6.9229	9	0	9
GARS1	ENSG00000106105	7.08565	9	0	9
GUSB	ENSG00000169919	4.42552	9	0	9
IARS1	ENSG00000196305	7.00154	9	0	9
KARS1	ENSG00000065427	6.20326	9	0	9
LARS1	ENSG00000133706	6.85783	9	0	9
LCLAT1	ENSG00000172954	3.58515	9	0	9
MARS1	ENSG00000166986	7.06508	9	0	9
MBOAT2	ENSG00000143797	6.48408	9	0	9
NARS1	ENSG00000134440	7.61763	9	0	9
NUP133	ENSG00000069248	6.07566	9	0	9
NUP153	ENSG00000124789	5.52487	9	0	9
NUP160	ENSG00000030066	4.25009	9	0	9
NUP188	ENSG00000095319	5.38693	9	0	9
NUP214	ENSG00000126883	6.10925	9	0	9
NUP42	ENSG00000136243	4.67243	9	0	9
NUP43	ENSG00000120253	4.30786	9	0	9
NUP54	ENSG00000138750	4.37452	9	0	9
NUP58	ENSG00000139496	5.94417	9	0	9
NUP62	ENSG00000213024	5.63801	9	0	9
NUP88	ENSG00000108559	4.66246	9	0	9
NUP93	ENSG00000102900	5.87939	9	0	9
NUP98	ENSG00000110713	5.79485	9	0	9
PLPP1	ENSG00000067113	5.12494	9	0	9
PLPP3	ENSG00000162407	7.93862	9	0	9
PLPP5	ENSG00000147535	3.99573	9	0	9
PLPPR2	ENSG00000105520	7.58699	9	0	9
PLPPR4	ENSG00000117600	7.78408	9	0	9
POM121	ENSG00000196313	5.84247	9	0	9
QARS1	ENSG00000172053	6.07821	9	0	9
RANBP2	ENSG00000153201	7.15986	9	0	9
RARS1	ENSG00000113643	5.05144	9	0	9
SARS1	ENSG00000031698	8.03485	9	0	9
SEC13	ENSG00000157020	5.93982	9	0	9
SEH1L	ENSG00000085415	6.11189	9	0	9
TARS1	ENSG00000113407	5.62823	9	0	9
TPK1	ENSG00000196511	2.4437	9	0	9
TPR	ENSG00000047410	6.52966	9	0	9
WARS1	ENSG00000140105	6.79992	9	0	9
SLC5A6	ENSG00000138074	5.33057	8	0	8
ABCB6	ENSG00000115657	3.42721	6	0	6
SLC29A2	ENSG00000174669	3.59992	6	0	6
SLC46A1	ENSG00000076351	3.71204	6	0	6
APIP	ENSG00000149089	3.86841	4	0	4
COX4I1	ENSG00000131143	8.52654	4	0	4
COX5B	ENSG00000135940	7.066	4	0	4
COX6A1	ENSG00000111775	7.08248	4	0	4
COX6B1	ENSG00000126267	7.02811	4	0	4
COX6C	ENSG00000164919	7.14712	4	0	4
COX7A1	ENSG00000161281	5.01349	4	0	4
COX7A2	ENSG00000112695	6.62381	4	0	4
COX7B	ENSG00000131174	6.71481	4	0	4
COX8A	ENSG00000176340	6.78143	4	0	4
CRAT	ENSG00000095321	6.42599	4	0	4
DGUOK	ENSG00000114956	4.99544	4	0	4
GUK1	ENSG00000143774	8.27289	4	0	4
MRI1	ENSG00000037757	4.45555	4	0	4
MYBBP1A	ENSG00000132382	6.38455	4	0	4
NME3	ENSG00000103024	5.09543	4	0	4
NME6	ENSG00000172113	3.04743	4	0	4
NME7	ENSG00000143156	3.52251	4	0	4
POLE4	ENSG00000115350	4.86858	4	0	4
POLG	ENSG00000140521	5.7765	4	0	4
POLG2	ENSG00000256525	2.31098	4	0	4
POLL	ENSG00000166169	4.77232	4	0	4
POLM	ENSG00000122678	3.39541	4	0	4
REV3L	ENSG00000009413	5.27917	4	0	4
DAGLA	ENSG00000134780	6.42578	3	0	3
DAGLB	ENSG00000164535	5.94981	3	0	3
GALE	ENSG00000117308	4.16442	3	0	3
LIPE	ENSG00000079435	5.4404	3	0	3
RRM2B	ENSG00000048392	5.59197	3	0	3
TXN2	ENSG00000100348	6.27248	3	0	3
ABHD6	ENSG00000163686	5.87284	2	0	2
CPT1C	ENSG00000169169	6.77844	2	0	2

## Sheet: full_genes_un
Upregulated genes associated to essential reactions classed as either double chokepoints, topologically important, or both
Gene name	Gene id	LogFC	Relevance (choke point)	Relevance (PR)
AAAS	ENSG00000094914	4.75839	9	0
AARS1	ENSG00000090861	8.80823	9	0
AASDH	ENSG00000157426	3.52302	19	100
ABCB6	ENSG00000115657	3.42721	6	0
ABHD12	ENSG00000100997	7.25762	2	0
ABHD5	ENSG00000011198	3.0124	9	0
ABHD6	ENSG00000163686	5.87284	2	0
ACAA1	ENSG00000060971	5.87802	19	100
ACAA2	ENSG00000167315	5.23234	19	100
ACOT2	ENSG00000119673	3.91257	19	100
ACOT7	ENSG00000097021	7.8125	19	100
ACOT8	ENSG00000101473	5.29772	19	100
ACOX1	ENSG00000161533	6.46678	19	100
ACOX3	ENSG00000087008	4.22881	19	100
ACSBG1	ENSG00000103740	6.08004	86	0
ACSF2	ENSG00000167107	3.77405	19	100
ACSF3	ENSG00000176715	4.30546	19	100
ACSL1	ENSG00000151726	6.40741	86	0
ACSL3	ENSG00000123983	7.68945	86	0
ACSL4	ENSG00000068366	6.7486	86	0
ACSL5	ENSG00000197142	3.35298	86	0
ACSL6	ENSG00000164398	7.14916	86	0
AGPAT1	ENSG00000204310	7.09957	9	0
AGPAT3	ENSG00000160216	7.89556	9	0
AGPAT4	ENSG00000026652	6.87292	9	0
AGPAT5	ENSG00000155189	5.83696	9	0
AHCTF1	ENSG00000153207	5.15861	9	0
APIP	ENSG00000149089	3.86841	4	0
CARS1	ENSG00000110619	6.33036	9	0
CDS1	ENSG00000163624	5.28603	9	7
CDS2	ENSG00000101290	8.28847	9	7
COQ6	ENSG00000119723	3.4948	100	63
COX4I1	ENSG00000131143	8.52654	4	0
COX5A	ENSG00000178741	6.56071	4	0
COX5B	ENSG00000135940	7.066	4	0
COX6A1	ENSG00000111775	7.08248	4	0
COX6B1	ENSG00000126267	7.02811	4	0
COX6C	ENSG00000164919	7.14712	4	0
COX7A1	ENSG00000161281	5.01349	4	0
COX7A2	ENSG00000112695	6.62381	4	0
COX7B	ENSG00000131174	6.71481	4	0
COX7C	ENSG00000127184	7.56019	4	0
COX8A	ENSG00000176340	6.78143	4	0
CPOX	ENSG00000080819	5.10082	6	39
CPT1A	ENSG00000110090	5.60564	2	0
CPT1C	ENSG00000169169	6.77844	2	0
CRAT	ENSG00000095321	6.42599	4	0
CYP26B1	ENSG00000003137	5.7374	28	0
CYP4V2	ENSG00000145476	4.93521	100	63
DAGLA	ENSG00000134780	6.42578	3	0
DAGLB	ENSG00000164535	5.94981	3	0
DARS1	ENSG00000115866	5.89517	9	0
DDX19B	ENSG00000157349	3.56956	9	0
DGUOK	ENSG00000114956	4.99544	4	0
ECHS1	ENSG00000127884	7.00522	19	100
EPRS1	ENSG00000136628	6.99233	19	0
FARSA	ENSG00000179115	6.9229	9	0
FARSB	ENSG00000116120	6.17771	9	0
FASN	ENSG00000169710	8.92135	3	0
GALE	ENSG00000117308	4.16442	3	0
GAPDH	ENSG00000111640	11.3851	0	36
GARS1	ENSG00000106105	7.08565	9	0
GLE1	ENSG00000119392	4.81418	9	0
GPAM	ENSG00000119927	5.38477	5	0
GPAT4	ENSG00000158669	6.32423	5	0
GUK1	ENSG00000143774	8.27289	4	0
GUSB	ENSG00000169919	4.42552	9	0
HADH	ENSG00000138796	5.22039	19	100
HADHA	ENSG00000084754	7.20342	19	100
HADHB	ENSG00000138029	6.99708	19	100
HARS1	ENSG00000170445	6.8989	9	0
HMOX2	ENSG00000103415	6.94633	6	0
HSD17B10	ENSG00000072506	4.94815	19	100
HSD17B4	ENSG00000133835	7.00393	19	100
IARS1	ENSG00000196305	7.00154	9	0
KARS1	ENSG00000065427	6.20326	9	0
LARS1	ENSG00000133706	6.85783	9	0
LCLAT1	ENSG00000172954	3.58515	9	0
LIPE	ENSG00000079435	5.4404	3	0
LPIN1	ENSG00000134324	6.4952	9	0
LPIN2	ENSG00000101577	6.94109	9	0
MARS1	ENSG00000166986	7.06508	9	0
MBOAT2	ENSG00000143797	6.48408	9	0
MGLL	ENSG00000074416	7.99555	2	0
MMAA	ENSG00000151611	3.1286	28	7
MMAB	ENSG00000139428	5.11619	19	7
MRI1	ENSG00000037757	4.45555	4	0
MYBBP1A	ENSG00000132382	6.38455	4	0
NARS1	ENSG00000134440	7.61763	9	0
NDC1	ENSG00000058804	4.31048	9	0
NME1	ENSG00000239672	5.40037	10	0
NME2	ENSG00000243678	4.61503	10	0
NME3	ENSG00000103024	5.09543	4	0
NME4	ENSG00000103202	4.94063	4	0
NME6	ENSG00000172113	3.04743	4	0
NME7	ENSG00000143156	3.52251	4	0
NUP107	ENSG00000111581	3.89323	9	0
NUP133	ENSG00000069248	6.07566	9	0
NUP153	ENSG00000124789	5.52487	9	0
NUP155	ENSG00000113569	4.54546	9	0
NUP160	ENSG00000030066	4.25009	9	0
NUP188	ENSG00000095319	5.38693	9	0
NUP205	ENSG00000155561	4.76882	9	0
NUP210	ENSG00000132182	5.0095	9	0
NUP214	ENSG00000126883	6.10925	9	0
NUP35	ENSG00000163002	2.73396	9	0
NUP42	ENSG00000136243	4.67243	9	0
NUP43	ENSG00000120253	4.30786	9	0
NUP50	ENSG00000093000	5.61083	9	0
NUP54	ENSG00000138750	4.37452	9	0
NUP58	ENSG00000139496	5.94417	9	0
NUP62	ENSG00000213024	5.63801	9	0
NUP85	ENSG00000125450	4.78291	9	0
NUP88	ENSG00000108559	4.66246	9	0
NUP93	ENSG00000102900	5.87939	9	0
NUP98	ENSG00000110713	5.79485	9	0
PKM	ENSG00000067225	10.4851	3	0
PLPP1	ENSG00000067113	5.12494	9	0
PLPP3	ENSG00000162407	7.93862	9	0
PLPP5	ENSG00000147535	3.99573	9	0
PLPPR2	ENSG00000105520	7.58699	9	0
PLPPR4	ENSG00000117600	7.78408	9	0
PNPLA2	ENSG00000177666	5.91379	3	0
POLA1	ENSG00000101868	3.50754	4	0
POLA2	ENSG00000014138	3.54486	4	0
POLB	ENSG00000070501	4.18367	4	0
POLD2	ENSG00000106628	6.07514	4	0
POLD3	ENSG00000077514	3.58502	4	0
POLD4	ENSG00000175482	3.07595	4	0
POLE	ENSG00000177084	3.73036	4	0
POLE3	ENSG00000148229	5.73184	4	0
POLE4	ENSG00000115350	4.86858	4	0
POLG	ENSG00000140521	5.7765	4	0
POLG2	ENSG00000256525	2.31098	4	0
POLH	ENSG00000170734	3.1292	4	0
POLI	ENSG00000101751	4.49351	4	0
POLK	ENSG00000122008	4.35173	4	0
POLL	ENSG00000166169	4.77232	4	0
POLM	ENSG00000122678	3.39541	4	0
POM121	ENSG00000196313	5.84247	9	0
QARS1	ENSG00000172053	6.07821	9	0
RAE1	ENSG00000101146	5.63189	9	0
RANBP2	ENSG00000153201	7.15986	9	0
RARS1	ENSG00000113643	5.05144	9	0
REV3L	ENSG00000009413	5.27917	4	0
RFC5	ENSG00000111445	3.72456	4	0
RRM1	ENSG00000167325	5.24974	3	0
RRM2B	ENSG00000048392	5.59197	3	0
SARS1	ENSG00000031698	8.03485	9	0
SEC13	ENSG00000157020	5.93982	9	0
SEH1L	ENSG00000085415	6.11189	9	0
SLC27A1	ENSG00000130304	6.27441	19	100
SLC27A4	ENSG00000167114	6.7023	19	100
SLC29A1	ENSG00000112759	5.09621	6	0
SLC29A2	ENSG00000174669	3.59992	6	0
SLC46A1	ENSG00000076351	3.71204	6	0
SLC5A6	ENSG00000138074	5.33057	8	0
TARS1	ENSG00000113407	5.62823	9	0
TENT4A	ENSG00000112941	5.31921	4	0
TPK1	ENSG00000196511	2.4437	9	0
TPR	ENSG00000047410	6.52966	9	0
TXN	ENSG00000136810	6.29964	3	0
TXN2	ENSG00000100348	6.27248	3	0
TXNRD1	ENSG00000198431	6.46419	3	0
TXNRD2	ENSG00000184470	4.66209	3	0
VARS1	ENSG00000204394	6.3673	9	0
WARS1	ENSG00000140105	6.79992	9	0
YARS1	ENSG00000134684	7.47565	9	0

## Sheet: targeted_genes
Genes with a proven interaction according to the selected databases
Direct interaction (there is an inhibitor)
The rest: indirect interactions (affected expression levels)
Gene name	Gene id	LogFC	Relevance (choke point)	Relevance (PR)
AAAS	ENSG00000094914	4.75839	9	0
AARS1	ENSG00000090861	8.80823	9	0
ABHD12	ENSG00000100997	7.25762	2	0
ACAA1	ENSG00000060971	5.87802	19	100
ACAA2	ENSG00000167315	5.23234	19	100
ACOT7	ENSG00000097021	7.8125	19	100
ACOT8	ENSG00000101473	5.29772	19	100
ACOX1	ENSG00000161533	6.46678	19	100
ACOX3	ENSG00000087008	4.22881	19	100
ACSF2	ENSG00000167107	3.77405	19	100
ACSL1	ENSG00000151726	6.40741	86	0
ACSL3	ENSG00000123983	7.68945	86	0
ACSL4	ENSG00000068366	6.7486	86	0
ACSL5	ENSG00000197142	3.35298	86	0
ACSL6	ENSG00000164398	7.14916	86	0
AGPAT1	ENSG00000204310	7.09957	9	0
AGPAT3	ENSG00000160216	7.89556	9	0
AGPAT5	ENSG00000155189	5.83696	9	0
AHCTF1	ENSG00000153207	5.15861	9	0
CDS1	ENSG00000163624	5.28603	9	7
COX5A	ENSG00000178741	6.56071	4	0
COX7C	ENSG00000127184	7.56019	4	0
CPT1A	ENSG00000110090	5.60564	2	0
DARS1	ENSG00000115866	5.89517	9	0
ECHS1	ENSG00000127884	7.00522	19	100
FARSB	ENSG00000116120	6.17771	9	0
FASN	ENSG00000169710	8.92135	3	0
GAPDH	ENSG00000111640	11.3851	0	36
GLE1	ENSG00000119392	4.81418	9	0
GPAM	ENSG00000119927	5.38477	5	0
GPAT4	ENSG00000158669	6.32423	5	0
HADH	ENSG00000138796	5.22039	19	100
HADHA	ENSG00000084754	7.20342	19	100
HARS1	ENSG00000170445	6.8989	9	0
HMOX2	ENSG00000103415	6.94633	6	0
HSD17B10	ENSG00000072506	4.94815	19	100
LPIN1	ENSG00000134324	6.4952	9	0
LPIN2	ENSG00000101577	6.94109	9	0
MGLL	ENSG00000074416	7.99555	2	0
MMAB	ENSG00000139428	5.11619	19	7
NDC1	ENSG00000058804	4.31048	9	0
NME1	ENSG00000239672	5.40037	10	0
NME4	ENSG00000103202	4.94063	4	0
NUP107	ENSG00000111581	3.89323	9	0
NUP155	ENSG00000113569	4.54546	9	0
NUP205	ENSG00000155561	4.76882	9	0
NUP210	ENSG00000132182	5.0095	9	0
NUP35	ENSG00000163002	2.73396	9	0
NUP50	ENSG00000093000	5.61083	9	0
NUP85	ENSG00000125450	4.78291	9	0
PKM	ENSG00000067225	10.4851	3	0
PNPLA2	ENSG00000177666	5.91379	3	0
POLA1	ENSG00000101868	3.50754	4	0
POLA2	ENSG00000014138	3.54486	4	0
POLB	ENSG00000070501	4.18367	4	0
POLD2	ENSG00000106628	6.07514	4	0
POLD3	ENSG00000077514	3.58502	4	0
POLD4	ENSG00000175482	3.07595	4	0
POLE	ENSG00000177084	3.73036	4	0
POLE3	ENSG00000148229	5.73184	4	0
POLH	ENSG00000170734	3.1292	4	0
POLI	ENSG00000101751	4.49351	4	0
POLK	ENSG00000122008	4.35173	4	0
RAE1	ENSG00000101146	5.63189	9	0
RFC5	ENSG00000111445	3.72456	4	0
RRM1	ENSG00000167325	5.24974	3	0
SLC27A1	ENSG00000130304	6.27441	19	100
SLC29A1	ENSG00000112759	5.09621	6	0
TENT4A	ENSG00000112941	5.31921	4	0
TXN	ENSG00000136810	6.29964	3	0
TXNRD1	ENSG00000198431	6.46419	3	0
TXNRD2	ENSG00000184470	4.66209	3	0
VARS1	ENSG00000204394	6.3673	9	0
YARS1	ENSG00000134684	7.47565	9	0
